# Supplementary material for: In vivo evolution of drug-resistant Mycobacterium tuberculosis in patients during long-term treatment
Source: BMC Genomics. 2018 Aug 29;19:640. doi: 10.1186/s12864-018-5010-5 (PMC6116439; doi:10.1186/s12864-018-5010-5)
Supplement: Supplementary file 1 — Table S1. Sequencing statistics of the 18 M. tuberculosis isolates. Note: A, B, C, and D indicate the four cases, and the number following them indicates the different isolates. Sampling Time means the time that the samples collected from the four cases. H37Rv coverage (%) means the percentage of the H37Rv genome covered by mapping reads. *The number of SNPs was assessed relative to H37Rv (NC_000962.3). (XLSX 11 kb) [file 12864_2018_5010_MOESM1_ESM.xlsx]

## Sheet: Sheet1
Additional file 1: Table S1. Sequencing statistics of the 18 M. tuberculosis isolate.
Isolates	Sampling Time	Read length	Number of read pairs	Raw Data (Mb)	Sequencing depth (X)	Number of scaffolds	N50 length of scaffolds (bp)	Average length of scaffolds (bp)	Genome size (bp)	GC content (%)	H37Rv coverage (%)	SNPs*
A1	20100112	100	3896596	779	182	107	85676	40064	4286945	0.655	0.989	1304
A2	20100908	100	4201659	840	196	111	92854	38652	4290380	0.655	0.989	1314
A3	20110214	100	3652706	731	170	112	82845	38315	4291359	0.655	0.989	1298
A4	20110811	150	2388626	717	166	93	104669	46360	4311518	0.655	0.986	1285
A5	20111024	100	3916359	783	183	122	75130	35085	4280415	0.654	0.988	1309
B1	20070824	100	4491754	898	208	107	78323	40112	4291996	0.655	0.99	1308
B2	20110421	100	3713093	743	173	107	91379	40097	4290424	0.655	0.99	1305
B3	20120815	150	2478892	744	173	97	103055	44333	4300319	0.655	0.984	1290
C1	20070620	100	4057915	812	191	123	70063	34633	4259891	0.654	0.984	1303
C2	20081009	100	3116125	623	146	123	70564	34770	4276746	0.654	0.992	1301
C3	20091103	100	4252723	851	199	121	70590	35238	4263851	0.654	0.987	1302
C4	20110831	100	3128847	626	146	117	77929	36544	4275699	0.654	0.982	1298
C5	20111129	150	1973987	592	138	93	93981	46163	4293216	0.656	0.983	1272
D1	20101109	100	3643856	729	169	114	92906	37760	4304646	0.655	0.99	1309
D2	20110705	150	2454596	736	170	83	122454	52182	4331106	0.656	0.984	1293
D3	20111229	100	5126285	1025	238	129	69533	33354	4302720	0.654	0.988	1324
D4	20120719	100	3789316	758	176	113	92895	38070	4301944	0.655	0.991	1319
D5	20130101	100	5797889	1160	270	111	92926	38760	4302362	0.654	0.989	1330
Note: A, B, C, and D indicate the four cases, and the number following them indicates the different isolates. Sampling Time means the time that the samples collected from the four cases. H37Rv coverage (%) means the percentage of the H37Rv genome covered by mapping reads.
*The number of SNPs was assessed relative to H37Rv (NC_000962.3).
