# Supplementary material for: In vivo evolution of drug-resistant Mycobacterium tuberculosis in patients during long-term treatment
Source: BMC Genomics. 2018 Aug 29;19:640. doi: 10.1186/s12864-018-5010-5 (PMC6116439; doi:10.1186/s12864-018-5010-5)
Supplement: Supplementary file 3 — Table S2. Detailed information of SNPs within four patients. (XLSX 14 kb) [file 12864_2018_5010_MOESM3_ESM.xlsx]

## Sheet: Sheet1
pos	A1	A2	A3	A4	A5	B1	B2	B3	C1	C2	C3	C4	C5	D1	D2	D3	D4	D5	# loc_global	loc_on_CDS	loc_on_prot	NT_other	NT_this	codon_other	codon_this	AA_other	AA_this	synonymity	gene	gene_product
8930	T	T	T	T	T	T	T	T	T	C	C	C	C	T	T	T	T	T	8930	271	91	T	C	TCG	CCG	S	P	NON	Rv0006;gyrA	DNA GYRASE (SUBUNIT A) GYRA (DNA TOPOISOMERASE (ATP-HYDROLYSING)) (DNA TOPOISOMERASE II) (TYPE II DNA TOPOISOMERASE)
8939	G	G	G	G	G	G	G	G	G	G	G	G	G	G	A	A	A	A	8939	280	94	G	A	GGC	AGC	G	S	NON	Rv0006;gyrA	DNA GYRASE (SUBUNIT A) GYRA (DNA TOPOISOMERASE (ATP-HYDROLYSING)) (DNA TOPOISOMERASE II) (TYPE II DNA TOPOISOMERASE)
40473	A	A	A	A	A	A	A	A	A	A	A	A	A	A	G	G	G	G	40473	864	288	A	G	AAT	AAC	N	N	syn	Rv0036c;	CONSERVED HYPOTHETICAL PROTEIN
260114	C	C	C	C	C	C	C	C	C	C	C	C	C	C	A	C	C	C	260114	926	309	C	A	CCC	CAC	P	H	NON	Rv0218;	PROBABLE CONSERVED TRANSMEMBRANE PROTEIN
363839	G	A	A	A	A	G	G	G	G	G	G	G	G	G	G	G	G	G	363839	197	66	G	A	CGG	CAG	R	Q	NON	Rv0303;	PROBABLE DEHYDROGENASE/REDUCTASE
613245	A	A	A	A	A	A	A	A	A	G	G	G	G	A	A	A	A	A	613245	101	34	A	G	AAC	AGC	N	S	NON	Rv0524;hemL	PROBABLE GLUTAMATE-1-SEMIALDEHYDE 2,1-AMINOMUTASE HEML (GSA) (GLUTAMATE-1-SEMIALDEHYDE AMINOTRANSFERASE) (GSA-AT)
634729	C	C	C	C	C	C	C	C	T	C	C	C	C	C	C	C	C	C	634729	1039	347	C	T	GGC	AGC	G	S	NON	Rv0545c;pitA	PROBABLE LOW-AFFINITY INORGANIC PHOSPHATE TRANSPORTER INTEGRAL MEMBRANE PROTEIN PITA
759601	A	A	A	A	A	A	A	A	A	G	G	G	G	A	A	A	A	A	759601	586	196	A	G	AAC	GAC	N	D	NON	Rv0667;rpoB	DNA-DIRECTED RNA POLYMERASE (BETA CHAIN) RPOB (TRANSCRIPTASE BETA CHAIN) (RNA POLYMERASE BETA SUBUNIT)
760169	A	A	A	A	A	A	A	C	A	A	A	A	A	A	A	A	A	A	760169	1154	385	A	C	GAA	GCA	E	A	NON	Rv0667;rpoB	DNA-DIRECTED RNA POLYMERASE (BETA CHAIN) RPOB (TRANSCRIPTASE BETA CHAIN) (RNA POLYMERASE BETA SUBUNIT)
778034	T	T	T	T	T	T	T	T	T	T	T	T	T	T	C	T	T	T	778034	97	33	T	C	TGG	CGG	W	R	NON	Rv0678;	CONSERVED HYPOTHETICAL PROTEIN
823464	T	T	T	T	T	T	T	C	T	T	T	T	T	T	T	T	T	T	823464	259	87	T	C	ATG	GTG	M	V	NON	Rv0731c;	CONSERVED HYPOTHETICAL PROTEIN
1179214	A	A	A	A	A	A	A	A	A	G	A	A	A	A	A	A	A	A	1179214			A	G
1276451	T	T	T	T	T	T	T	T	G	T	T	T	T	T	T	T	T	T	1276451	1389	463	T	G	CAA	CAC	Q	H	NON	Rv1148c;	CONSERVED HYPOTHETICAL PROTEIN
1276452	T	T	T	T	T	T	T	T	G	T	T	T	T	T	T	T	T	T	1276452	1388	463	T	G	CAA	CCA	Q	P	NON	Rv1148c;	CONSERVED HYPOTHETICAL PROTEIN
1276470	G	G	G	G	G	G	G	G	T	G	G	G	G	G	G	G	G	G	1276470	1370	457	G	T	GCG	GAG	A	E	NON	Rv1148c;	CONSERVED HYPOTHETICAL PROTEIN
1276562	C	C	C	C	C	C	C	C	T	C	C	C	C	C	C	C	C	C	1276562	1278	426	C	T	AAG	AAA	K	K	syn	Rv1148c;	CONSERVED HYPOTHETICAL PROTEIN
1472933	A	A	A	A	A	A	A	A	C	A	A	A	A	A	A	A	A	A	1472933			A	C
1577489	T	T	T	T	T	T	T	C	T	T	T	T	T	T	T	T	T	T	1577489	860	287	T	C	CAG	CGG	Q	R	NON	Rv1400c;lipI	PROBABLE LIPASE LIPH
1783676	A	G	G	G	G	A	G	G	G	G	G	G	G	G	G	G	G	G	1783676	321	107	A	G	GGT	GGC	G	G	syn	Rv1588c;	Partial REP13E12 repeat protein
1846792	T	T	T	T	T	T	T	T	T	T	G	G	T	T	T	T	T	T	1846792	183	61	T	G	ATT	ATG	I	M	NON	Rv1641;infC	PROBABLE INITIATION FACTOR IF-3 INFC
1919083	G	G	G	A	A	G	G	G	G	G	G	G	G	G	G	G	G	G	1919083	1220	407	G	A	GGC	GAC	G	D	NON	Rv1699;pyrG	Probable CTP synthase PyrG
2053936	T	T	T	T	T	T	C	T	T	T	T	T	T	T	T	T	T	T	2053936			T	C
2131475	T	T	T	T	T	T	T	T	A	A	A	A	A	T	T	T	T	T	2131475	238	80	T	A	ATG	TTG	M	L	NON	Rv1900c;lipJ	PROBABLE LIGNIN PEROXIDASE LIPJ
2240830	G	G	G	G	G	G	A	G	G	G	G	G	G	G	G	G	G	G	2240830	1394	465	G	A	GCC	GTC	A	V	NON	Rv2004c;	CONSERVED HYPOTHETICAL PROTEIN
2346054	G	G	G	G	G	G	G	G	G	G	G	G	G	G	A	G	G	G	2346054	1066	356	G	A	GAC	AAC	D	N	NON	Rv2090;	Probable 5'-3' exonuclease
2589524	C	C	C	C	C	C	C	C	C	C	C	C	C	A	C	C	C	C	2589524	43	15	C	A	GAC	TAC	D	Y	NON	Rv2319c;	HYPOTHETICAL PROTEIN
2590357	A	A	A	A	A	G	G	G	A	A	A	A	A	A	A	A	A	A	2590357			A	G
2649200	T	T	T	T	T	T	T	T	T	T	T	T	T	T	T	G	G	G	2649200	976	326	T	G	ACC	CCC	T	P	NON	Rv2370c;	CONSERVED HYPOTHETICAL PROTEIN
2714242	G	G	G	A	A	G	G	G	G	G	G	G	G	G	G	G	G	G	2714242	5	2	G	A	CCA	CTA	P	L	NON	Rv2416c;eis	ENHANCED INTRACELLULAR SURVIVAL PROTEIN EIS
2734116	G	G	G	G	G	G	G	G	G	G	G	G	G	G	A	G	G	G	2734116	1377	459	G	A	GCC	GCT	A	A	syn	Rv2438c;nadE	GLUTAMINE-DEPENDENT NAD(+) SYNTHETASE NADE (NAD(+) SYNTHASE [GLUTAMINE-HYDROLYSING])
2979516	G	G	G	G	G	G	G	G	G	G	G	G	G	G	G	G	G	G	2979516	510	170	A	G	GTA	GTG	V	V	syn	Rv2666;	PROBABLE TRANSPOSASE FOR INSERTION SEQUENCE ELEMENT IS1081 (FRAGMENT)
3070680	G	G	G	G	G	G	G	G	G	A	A	A	A	A	A	A	A	A	3070680			G	A
3490105	C	C	C	C	C	C	C	C	C	C	C	C	C	C	G	C	C	C	3490105			C	G
3688205	T	T	T	T	T	T	T	T	T	T	T	T	T	T	A	T	T	T	3688205			T	A
3833107	G	G	G	G	G	G	G	G	G	G	G	G	G	A	A	A	A	A	3833107			G	A
3850865	G	G	G	G	G	G	G	C	G	G	G	G	G	G	G	G	G	G	3850865	808	270	G	C	CTG	GTG	L	V	NON	Rv3419c;gcp	PROBABLE O-SIALOGLYCOPROTEIN ENDOPEPTIDASE GCP (GLYCOPROTEASE)
3871714	T	T	T	T	T	T	C	C	T	T	T	T	T	T	T	T	T	T	3871714			T	C
4073475	C	C	C	C	C	C	T	C	C	C	C	C	C	C	C	C	C	C	4073475			C	T
4140130	A	A	A	A	A	A	A	A	G	A	A	A	A	A	A	A	A	A	4140130	1352	451	A	G	TAC	TGC	Y	C	NON	Rv3682;ponA2	PROBABLE BIFUNCTIONAL MEMBRANE-ASSOCIATED PENICILLIN-BINDING PROTEIN 1A/1B PONA2 (MUREIN POLYMERASE) [INCLUDES: PENICILLIN-INSENSITIVE TRANSGLYCOSYLASE (PEPTIDOGLYCAN TGASE) + PENICILLIN-SENSITIVE TRANSPEPTIDASE (DD-TRANSPEPTIDASE)]
4285857	G	G	G	G	G	C	C	C	G	G	G	G	G	G	G	G	G	G	4285857	746	249	G	C	GCG	GGG	A	G	NON	Rv3806c;	POSSIBLE CONSERVED INTEGRAL MEMBRANE PROTEIN
4341983	C	C	C	C	C	C	C	C	C	C	C	C	C	C	A	A	A	A	4341983	140	47	C	A	ACA	AAA	T	K	NON	Rv3852;hns	POSSIBLE HISTONE-LIKE PROTEIN HNS
4343287	C	C	C	C	C	T	T	T	T	T	T	T	T	C	C	C	C	C	4343287	959	320	C	T	GGT	GAT	G	D	NON	Rv3854c;ethA	MONOOXYGENASE ETHA
