# Supplementary material for: In vivo evolution of drug-resistant Mycobacterium tuberculosis in patients during long-term treatment
Source: BMC Genomics. 2018 Aug 29;19:640. doi: 10.1186/s12864-018-5010-5 (PMC6116439; doi:10.1186/s12864-018-5010-5)
Supplement: Supplementary file 4 — Table S3. Ninety three SNPs exhibited significantly different percentages (adjusted p-value< 0.01) between our sequenced genomes and the reference drug-resistant Beijing genomes. (XLSX 32 kb) [file 12864_2018_5010_MOESM4_ESM.xlsx]

## Sheet: Sheet1
Position (H37Rv)	P-value	Ajusted P-value	loc_on_CDS	loc_on_prot	NT_other	NT_this	codon_other	codon_this	AA_other	AA_this	synonymity	gene	gene_product	gene_note
2262698	1.9e-12	3.11e-08	375	125	G	C	GGC	GGG	G	G	syn	Rv2015c;	hypothetical protein	Rv2015c, (MTV018.02c), len: 418 aa. Conserved hypothetical protein. Nearly identical to Mycobacterium tuberculosis Rv1765c|MTCY28.31c, (378 aa), an ORF starting next to ISB9, and ending in IS6110. Different N-terminus chosen and C-terminus differs as that of Rv1765c has been truncated by IS6110. Does not show similarities with transposases. Contains IPR002711 HNH endonuclease,IPR003615 HNH nuclea…
3247851	2.16e-12	3.54e-08	2407	803	G	A	GCC	ACC	A	T	NON	Rv2931;ppsA	Phenolpthiocerol synthesis type-I polyketide synthase PpsA	Rv2931, (MTCY338.20), len: 1876 aa. PpsA, type-I polyketide synthase (see citations below), highly similar to others from Mycobacterium leprae e.g. Q9Z5K6|ML2357|MLCB12.02c putative polyketide synthase from Mycobacterium leprae (1871 aa), FASTA scores: opt: 7566,E(): 0, (76.1% identity in 1888 aa overlap); Q9S384|ML2356|MLCB12.01c putative polyketide synthase from Mycobacterium leprae (1540 aa), …
4254006	3.17e-12	5.19e-08	1014	338	G	T	CTG	CTT	L	L	syn	Rv3798;	Probable transposase	Rv3798, (MTV026.03), len: 444 aa. Probable transposase for insertion sequence element IS1557, highly similar to Q60255 similar to transposase of ISAE1 from alcaligenes eutrophus H1-4 (fragment) from dibenzofuran-degrading bacterium DPO360 (163 aa) FASTA scores: opt: 767, E(): 3.2e-42, (67.25% identity in 168 aa overlap); and similar to P74920 transposase from Thiobacillus ferrooxidans (404 aa), F…
1165114	4.98e-12	8.16e-08	322	108	C	T	GAT	AAT	D	N	NON	Rv1041c;	Probable is like-2 transposase	Rv1041c, (MTCY10G2.08), len: 287 aa. Probable is like-2 transposase, overlaps MTCY10G2.07. Similar to Q00430|X53945 insertion element IS869 hypothetical protein from Agrobacterium tumefaciens (186 aa), FASTA scores: opt: 173, E(): 0.00016, (40.9% identity in 176 aa overlap). Similar to Rv1150, C-terminal part of transposase of putative Mycobacterium tuberculosis is like-1. MTCY10G2.07 and MTCY10G…
401318	7.96e-12	1.3e-07	1127	376	A	G	TAC	TGC	Y	C	NON	Rv0336;	Conserved 13E12 repeat family protein	Rv0336, (MTCY279.03), len: 503 aa. Part of Mycobacterium tuberculosis 13E12 repeat family; almost identical to Rv0515|MTCY20G10.05 hypothetical protein from Mycobacterium tuberculosis FASTA scores: (99.8% identity in 503 aa overlap), possibly due to a recent gene duplication. Also similar to other Mycobacterium tuberculosis hypothetical proteins e.g. Rv1148c, Rv1945, etc.
1480972	2.78e-11	4.56e-07	1530	510	T	C	GAA	GAG	E	E	syn	Rv1319c;	Possible adenylate cyclase (ATP pyrophosphate-lyase) (adenylyl cyclase)	Rv1319c, (MTCY130.04c), len: 535 aa. Possible adenylate cyclase. Some similarity at the C-terminus to CYAA_RHIME|P19485 adenylate cyclase from Rhizobium meliloti (193 aa), FASTA scores: opt: 254, E(): 2.4e-10, (33.3% identity in 144 aa overlap); similar to other mycbacterium tuberculosis putative adenylate cyclases e.g. Rv1318c|MTCY130.03c (541 aa), FASTA scores: opt: 2505, E(): 0, (71.0% identit…
1278278	3.98e-11	6.52e-07	386	129	G	A	GGA	GAA	G	E	NON	Rv1149;	Possible transposase	Rv1149, (MTCI65.16), len: 135 aa. Possible transposase. Identical to 117 aa N-terminal region of S21394|X65618 transposase of Mycobacterium tuberculosis (308 aa), FASTA scores: opt: 823, E(): 0, (99.1% identity in 117 aa overlap). Second copy is Rv1042c|MTCY10G2.07.
3247853	4.33e-11	7.09e-07	2409	803	C	T	GCC	GCT	A	A	syn	Rv2931;ppsA	Phenolpthiocerol synthesis type-I polyketide synthase PpsA	Rv2931, (MTCY338.20), len: 1876 aa. PpsA, type-I polyketide synthase (see citations below), highly similar to others from Mycobacterium leprae e.g. Q9Z5K6|ML2357|MLCB12.02c putative polyketide synthase from Mycobacterium leprae (1871 aa), FASTA scores: opt: 7566,E(): 0, (76.1% identity in 1888 aa overlap); Q9S384|ML2356|MLCB12.01c putative polyketide synthase from Mycobacterium leprae (1540 aa), …
1468492	5.75e-11	9.41e-07	1014	338	C	A	CTG	CTT	L	L	syn	Rv1313c;	Possible transposase	Rv1313c, (MTCY373.33c), len: 444 aa. Possible IS1557 transposase, similar to several transposases e.g. U57649|DBU57649 ORF1 from dibenzofuran-degrading bacterium DPO360 (163 aa), FASTA scores: opt: 767, E(): 0, (67.3% identity in 168 aa overlap); TNPA_BORPA|Q06126 transposase for insertion sequence element IS1001 from Bordetella parapertussis (406 aa), FASTA scores: opt: 254, E(): 3.3e-10, (24.9%…
2867263	5.75e-11	9.41e-07	140	47	G	A	GGC	GAC	G	D	NON	Rv2544;lppB	Probable conserved lipoprotein LppB	Rv2544, (MTCY159.12c), len: 220 aa. Probable lppB,conserved lipoprotein, highly similar to downstream ORF P95010|MTCY159.13c|LPPA|Rv2543|MTCY159.13 putative lipoprotein LPPA from Mycobacterium tuberculosis (219 aa),FASTA scores: opt: 1242, E(): 4.8e-72, (87.15% identity in 218 aa overlap). Contains PS00013 Prokaryotic membrane lipoprotein lipid attachment site.
891011	8.13e-11	1.33e-06	624	208	A	G	CTA	CTG	L	L	syn	Rv0797;	Putative transposase for insertion sequence element IS1547	Rv0797, (MTCI249B.03c, MTV042.07), len: 364 aa. Putative transposase for IS1547; almost identical to (but 20 aa shorter than) Y13470|MTY13470_2 from Mycobacterium tuberculosis (383 aa). Also similar to other transposases e.g. MAIS1110A _1|Q48909 transposase from Mycobacterium avium (464 aa), FASTA scores: opt: 226, E(): 2.4e-08,(30.7% identity in 199 aa overlap). Also slight similarity to Rv2014|…
2866671	2.66e-10	4.36e-06	204	68	G	A	GAG	GAA	E	E	syn	Rv2543;lppA	Probable conserved lipoprotein LppA	Rv2543, (MTCY159.13c), len: 219 aa. Probable lppA,conserved lipoprotein, highly similar to upstream ORF P95009|LPPB|Rv2544|MTCY159.12 putative lipoprotein LPPB from Mycobacterium tuberculosis (220 aa), FASTA scores: opt: 1240, E(): 1.1e-73, (87.15% identity in 218 aa overlap). Contains PS00013 Prokaryotic membrane lipoprotein lipid attachment site.
2866677	6.91e-10	1.13e-05	210	70	A	C	CTA	CTC	L	L	syn	Rv2543;lppA	Probable conserved lipoprotein LppA	Rv2543, (MTCY159.13c), len: 219 aa. Probable lppA,conserved lipoprotein, highly similar to upstream ORF P95009|LPPB|Rv2544|MTCY159.12 putative lipoprotein LPPB from Mycobacterium tuberculosis (220 aa), FASTA scores: opt: 1240, E(): 1.1e-73, (87.15% identity in 218 aa overlap). Contains PS00013 Prokaryotic membrane lipoprotein lipid attachment site.
3710382	2.64e-09	4.31e-05			T	A
580797	1.36e-08	0.000222817			A	G
3074495	1.46e-08	0.00023828			G	A
85516	1.98e-08	0.000323406	57	19	C	A	TCG	TCT	S	S	syn	Rv0076c;	Probable membrane protein	Rv0076c, (MTV030.20c), len: 129 aa. Probable membrane protein, with membrane-spanning domain at C-terminus.
100072	1.98e-08	0.000323406	389	130	C	T	CCG	CTG	P	L	NON	Rv0091;mtn	Probable bifunctional MTA/SAH nucleosidase Mtn: 5'-methylthioadenosine nucleosidase (methylthioadenosine methylthioribohydrolase) + S-adenosylhomocysteine nucleosidase (S-adenosyl-L-homocysteine homocysteinylribohydrolase)	Rv0091, (MTCY251.10), len: 255 aa. Probable mtn (alternate gene name: pfs),methylthioadenosine/S-Adenosylhomocysteine nucleosidase (MTA/SAH nucleosidase), including 5'-methylthioadenosine nucleosidase and S-adenosylhomocysteine nucleosidase,similar to others. Belongs to the MTN family.
108653	1.98e-08	0.000323406	498	166	G	A	CAG	CAA	Q	Q	syn	Rv0099;fadD10	Possible fatty-acid-CoA ligase FadD10 (fatty-acid-CoA synthetase) (fatty-acid-CoA synthase)	Rv0099, (MTCY251.18), len: 540 aa. Possible fadD10,fatty-acid-CoA synthetase, similar to many. Contains PS00455 putative AMP-binding domain signature. Contains IPR000873 AMP-dependent synthetase/ligase domain. Belongs to the ATP-dependent AMP-binding enzyme family.
228357	1.98e-08	0.000323406	1480	494	A	G	ATG	GTG	M	V	NON	Rv0194;	Probable transmembrane multidrug efflux pump	Rv0194, (MTV033.02), len: 1194 aa. Probable multidrug efflux pump (See Danilchanka et al., 2008),highly similar to many e.g. U62129|STU62129_2|T30293 ABC transport protein homolog from Salmonella typhi (1218 aa),FASTA scores: opt: 1116, E(): 0, (36.3% identity in 1209 aa overlap); CAB66302.1|AL136519 ABC transporter protein ATP-binding component from Streptomyces coelicolor (1243 aa); I84547 mdl …
288490	1.98e-08	0.000323406	63	21	C	G	GCC	GCG	A	A	syn	Rv0238;	Possible transcriptional regulatory protein (probably TetR-family)	Rv0238, (MTV034.04), len: 204 aa. Possible transcriptional regulatory protein, TetR family, equivalent to AL022486|MLCB1883_9|T44874 probable transcription regulator from Mycobacterium leprae (208 aa), FASTA scores: opt: 1029, E(): 0, (80.9% identity in 199 aa overlap). Also similar to others e.g. CAB77290.1|AL160312 putative TetR-family regulatory protein from Streptomyces coelicolor (240 aa). A…
395702	1.98e-08	0.000323406	386	129	T	C	GAC	GGC	D	G	NON	Rv0330c;	Hypothetical protein	Rv0330c, (MTCY63.35c), len: 246 aa. Hypothetical unknown protein. This region is a possible MT-complex-specific genomic island (See Becq et al.,2007).
480724	1.98e-08	0.000323406	2508	836	G	C	TCC	TCG	S	S	syn	Rv0402c;mmpL1	Probable conserved transmembrane transport protein MmpL1	Rv0402c, (MTCY04D9.15c), len: 958 aa. Probable mmpL1, conserved transmembrane transport protein (see Tekaia et al., 1999), member of RND superfamily, highly similar to other Mycobacterial proteins e.g. YV34_MYCTU|Q11171 hypothetical 106.2 kDa membrane protein from Mycobacterium tuberculosis (968 aa), FASTA scores: opt: 3551, E(): 0, (55.4% identity in 933aa overlap); YV34_MYCLE|P54881 hypothetica…
501873	1.98e-08	0.000323406	726	242	C	T	GAC	GAT	D	D	syn	Rv0415;thiO	Possible thiamine biosynthesis oxidoreductase ThiO	Rv0415, (MTCY22G10.12), len: 340 aa. Possible thiO,thiamine biosynthesis oxidoreductase, equivalent to T44739|4154054|CAA22708.1|AL035159|MLCB1450.24 hypothetical protein from Mycobacterium leprae (340 aa), FASTA scores: opt: 1867, E(): 0, (82.0% identity in 338 aa overlap). Shows some similarity to other thiO proteins e.g. THIO_RHIET|O34292 Putative thiamine biosynthesis oxidoreductase from Rhiz…
601346	1.98e-08	0.000323406	906	302	G	A	CCG	CCA	P	P	syn	Rv0509;hemA	Probable glutamyl-tRNA reductase HemA (GLUTR)	Rv0509, (MTCY20G9.36), len: 468 aa. Probable hemA,glutamyl-tRNA reductase, equivalent to HEM1_MYCLE|P46724 glutamyl-tRNA reductase from Mycobacterium leprae (467 aa),FASTA scores: opt: 2377, E(): 0, (82.3% identity in 463 aa overlap). Also highly similar (sometimes in part) to others e.g. Q9WX15|HEM1_STRCO glutamyl-tRNA reductase from Streptomyces coelicolor (581 aa); P16618|HEM1_BACSU|HEMA gluta…
621675	1.98e-08	0.000323406	769	257	A	C	ACC	CCC	T	P	NON	Rv0530;	hypothetical protein	Rv0530, (MTCY25D10.09), len: 405 aa. Conserved protein, similar in part to other hypothetical proteins e.g. AL031231|SC3C3_3|CAA20252.1 from Streptomyces coelicolor (1083 aa), FASTA scores: opt: 870, E(): 0,(39.5% identity in 443 aa overlap); etc. Also similar to Mycobacterium tuberculosis proteins e.g. Rv3868, Rv0282,Rv1798, etc.
634171	1.98e-08	0.000323406	234	78	C	T	CCG	CCA	P	P	syn	Rv0541c;	Probable conserved integral membrane protein	Rv0541c, (MTCY25D10.20c), len: 449 aa. Probable conserved integral membrane protein, highly similar (except first 40 residues) to CAB76994.1|AL159178 putative integral membrane protein from Streptomyces coelicolor (456 aa). Also some similarity to Q13724|GCS1_HUMAN mannosyl-oligosaccharide glucosidase (834 aa), FASTA scores: opt: 150, E(): 0.013, (27.1% identity in 339 aa overlap). Contains PS000…
642843	1.98e-08	0.000323406			T	C
700736	1.98e-08	0.000323406	498	166	C	T	GTC	GTT	V	V	syn	Rv0604;lpqO	Probable conserved lipoprotein LpqO	Rv0604, (MTCY19H5.18c), len: 316 aa. Probable lpqO,conserved lipoprotein, highly similar to Rv2999|lppY putative lipoprotein from Mycobacterium tuberculosis (321 aa), FASTA scores: opt: 1153, E(): 0, (53.2% identity in 312 aa overlap). Contains probable N-terminal signal sequence and PS00013 Prokaryotic membrane lipoprotein lipid attachment site. This region is a possible MT-complex-specific geno…
784087	1.98e-08	0.000323406	1603	535	A	G	AAA	GAA	K	E	NON	Rv0684;fusA1	Probable elongation factor G FusA1 (EF-G)	Rv0684, (MTV040.12, MTCY210.01), len: 701 aa. Probable fusA1, elongation factor G, equivalent to P30767|EFG_MYCLE|S31150 translation elongation factor EF-G from Mycobacterium leprae (701 aa), FASTA scores: opt: 2521, E(): 0, (88.2% identity in 432 aa overlap). Also highly similar to others e.g. CAB81852.1|AL161691 elongation factor G from Streptomyces coelicolor (708 aa); etc. Contains PS00017 AT…
822764	1.98e-08	0.000323406	1258	420	C	G	CGC	GGC	R	G	NON	Rv0729;xylB	Possible D-xylulose kinase XylB (xylulokinase) (xylulose kinase)	Rv0729, (MTV041.03), len: 448 aa. Possible xylB,D-xylulose-kinase (xylulokinase). C-terminus highly similar to AAD09880.1|U77912 unknown protein from Mycobacterium bovis (102 aa); and N-terminus highly similar to T45387|Z98756|MLCB2492_25 hypothetical protein from Mycobacterium leprae (110 aa), FASTA scores: opt: 427, E(): 1.1e-19, (60.9% identity in 110 aa overlap). Also similar to xylA/xylB gen…
861308	1.98e-08	0.000323406	397	133	G	T	GAG	TAG	E	*	NON	Rv0768;aldA	Probable aldehyde dehydrogenase NAD dependent AldA (aldehyde dehydrogenase [NAD+])	Rv0768, (MTCY369.13), len: 489 aa. Probable aldA,NAD-dependent aldehyde dehydrogenase, highly similar to others e.g. AAL14238.1|AY052630 6-oxolauric acid dehydrogenase from Rhodococcus ruber (474 aa); NP_285450.1|NC_001264 aldehyde dehydrogenase from Deinococcus radiodurans (495 aa); NP_241405.1|NC_002570 NADP-dependent aldehyde dehydrogenase from Bacillus halodurans (498 aa); P42757|DHAB_ATRHO b…
914598	1.98e-08	0.000323406	1714	572	C	T	GCC	ACC	A	T	NON	Rv0822c;	hypothetical protein	Rv0822c, (MTV043.14c), len: 684 aa. Conserved protein, highly similar in the region between aa 370 - 580 to U2266O|U15182|MLU15182_30 hypothetical protein from Mycobacterium leprae (222 aa), FASTA scores: opt: 819, E(): 0, (60.6% identity in 221 aa overlap). More extended similarity to Rv3267|Z92771|MTCY71_7 from Mycobacterium tuberculosis (498 aa), FASTA scores: opt: 434, E(): 2.2e-17, (26.6% id…
1292959	1.98e-08	0.000323406	162	54	G	A	GCG	GCA	A	A	syn	Rv1163;narJ	Probable respiratory nitrate reductase (delta chain) NarJ	Rv1163, (MTCI65.30), len: 201 aa. Probable narJ,respiratory nitrate reductase delta chain. Similar to others e.g. P42178|NARJ_BACSU nitrate reductase delta chain from Bacillus subtilis (184 aa), FASTA scores: opt: 254,E(): 1.9e-10, (31.8% identity in 179 aa overlap); etc. Strong similarity to region from aa 260 - 410 of Rv1736c|MTCY04C12.21c|NARX probable nitrate reductase from Mycobacterium tube…
1328711	1.98e-08	0.000323406	595	199	A	G	TGG	CGG	W	R	NON	Rv1186c;	hypothetical protein	Rv1186c, (MTV005.22c), len: 538 aa. Conserved protein, similar to AL117385|SC5G9.24 hypothetical protein from Streptomyces coelicolor (555 aa), FASTA scores: opt: 485, E(): 2.3e-23, (32.6% identity in 568 aa overlap). Contains helix turn helix motif from aa 488-509 (+2.81 SD).
1458540	1.98e-08	0.000323406	246	82	G	A	ATG	ATA	M	I	NON	Rv1302;rfe	Probable undecapaprenyl-phosphate alpha-N-acetylglucosaminyltransferase Rfe (UDP-GlcNAc transferase)	Rv1302, (MTCY373.22), len: 404 aa. Probable rfe (alternate gene name: wecA), undecaprenyl-phosphate alpha-N-acetylglucosaminyltransferase (see citation below),equivalent to RFE_MYCLE|P45830 Mycobacterium leprae (398 aa), FASTA scores, opt: 2285, E(): 0, (89.2% identity in 398 aa overlap).
1505261	1.98e-08	0.000323406	187	63	C	T	CTG	TTG	L	L	syn	Rv1338;murI	Probable glutamate racemase MurI	Rv1338, (MTCY130.23), len: 271 aa. Probable murI,glutamate racemase, highly similar to many e.g. MURI_MYCLE|P46705 (272 aa), FASTA scores: opt: 1559, E(): 0, (88.9% identity in 271 aa overlap). Contains PS00924 Aspartate and glutamate racemases signature 2.
1617370	1.98e-08	0.000323406	17	6	G	A	TCC	TTC	S	F	NON	Rv1439c;	hypothetical protein	Rv1439c, (MTCY493.15), len: 141 aa. Unknown protein. This region is a possible MT-complex-specific genomic island (See Becq et al., 2007).
1757095	1.98e-08	0.000323406	1651	551	G	A	GTC	ATC	V	I	NON	Rv1551;plsB1	Possible acyltransferase PlsB1	Rv1551, (MT1601, MTCY48.14c), len: 621 aa. Possible plsB1, acyltransferase, similar to PLSB_HAEIN|P44857 glycerol-3-phosphate acyltransferase from Haemophilus influenzae (810 aa), FASTA scores: opt: 434, E(): 6.2e-22,(27.6% identity in 395 aa overlap). Also similar to Rv2482c|plsB2 Probable glycerol-3-phosphate acyltransferase from Mycobacterium tuberculosis (789 aa).
1886054	1.98e-08	0.000323406	4351	1451	C	T	CGG	TGG	R	W	NON	Rv1662;pks8	Probable polyketide synthase Pks8	Rv1662, (MTCY275.01-MTCY06H11.27), len: 1602 aa. Probable pks8, polyketide synthase, similar to many polyketide synthases e.g. ERY2_SACER|Q03132 erythronolide synthase, modules 3 and 4 from Saccharopolyspora erythraea (Streptomyces erythraeus) (3567 aa), FASTA scores: opt: 3319, E(): 0, (45.8% identity in 1619 aa overlap). Also similar to other Mycobacterium tuberculosis probable polyketide synth…
1915768	1.98e-08	0.000323406	242	81	G	C	GGG	GCG	G	A	NON	Rv1690;lprJ	Probable lipoprotein LprJ	Rv1690, (MTCI125.12), len: 127 aa. Probable lprJ,lipoprotein; contains possible signal sequence and PS00013 Prokaryotic membrane lipoprotein lipid attachment site. Weakly similar to other Mycobacterium tuberculosis hypothetical proteins with conserved cysteines e.g. Rv1804c, Rv1810, Rv3354, etc
1953775	1.98e-08	0.000323406	506	169	A	C	GAC	GCC	D	A	NON	Rv1727;	hypothetical protein	Rv1727, (MTCY04C12.12), len: 189 aa. Conserved hypothetical protein, similar to Mycobacterium tuberculosis hypothetical proteins P72040|Rv3773c|MTCY13D12.07C (194 aa), FASTA scores: opt: 176, E(): 2.7e-08, (31.1% identity in 180 aa overlap); and O53801|Rv0738 (182 aa).
2055417	1.98e-08	0.000323406			A	G
2084729	1.98e-08	0.000323406			A	G
2161508	1.98e-08	0.000323406	1046	349	C	A	GCA	GAA	A	E	NON	Rv1915;aceAa	Probable isocitrate lyase AceAa [first part] (isocitrase) (isocitratase) (Icl)	Rv1915, (MTCY180.03c), len: 367 aa. Probable aceAa,isocitrate lyase (see citations below). Highly similar to the N-terminus of ACEA_MYCLE isocitrate lyase from Mycobacterium leprae (606 aa), FASTA results: opt: 3314,E(): 0, (86.5% identity in 572 aa overlap). Contains PS00161 Isocitrate lyase signature. Although this ORF and the downstream ORF representing the C-terminal half of aceA could be joi…
2179528	1.98e-08	0.000323406			T	G
2192437	1.98e-08	0.000323406	344	115	G	T	GGG	GTG	G	V	NON	Rv1939;	Probable oxidoreductase	Rv1939, (MTCY09F9.25c), len: 171 aa. Probable oxidoreductase, similar to NP_302637.1|NC_002677 probable oxidoreductase from Mycobacterium leprae (162 aa) Also similar to NTAB_CHELE|P54990 nitrilotriacetate monooxygenase component from Chelatobacter heintzii (322 aa), fasta scores: opt: 269, E(): 5.3e-11, (33.1% identity in 151 aa overlap). And similar to Mycobacterium tuberculosis probable monoox…
2293239	1.98e-08	0.000323406	1288	430	T	C	ACG	GCG	T	A	NON	Rv2047c;	hypothetical protein	Rv2047c, (MTV018.34c), len: 854 aa. Conserved hypothetical protein, similar to many. Contains IPR016040 NAD(P)-binding domain at N-terminus.
2306294	1.98e-08	0.000323406	693	231	G	C	ACC	ACG	T	T	syn	Rv2048c;pks12	Polyketide synthase Pks12	Rv2048c, (MTV018.35c), len: 4151 aa. Pks12,polyketide synthase similar to many. Contains 2x PS00012 Phosphopantetheine attachment site, 2x PS00606 Beta-ketoacyl synthases active site, and PS00343 Gram-positive cocci surface proteins 'anchoring' hexapeptide. Nucleotide position 2297976 in the genome sequence has been corrected, G:A resulting in S3004L.
2316319	1.98e-08	0.000323406	1146	382	C	T	GGC	GGT	G	G	syn	Rv2059;	hypothetical protein	Rv2059, (MTCY63A.01c), len: 511 aa. Conserved hypothetical protein. Some similarity to EWLA protein gp|U52850|ERU52850_1 Erysipelothrix rhusiopathiae 36 k (304 aa), FASTA score, opt: 287 E(): 6.9e-09; 27.2% identity in 228 aa overlap. There appears to be a frameshift in this ORF around position 3315980 that causes an overlap with next ORF. C-terminal end of protein may be wrong. No error can be f…
2335884	1.98e-08	0.000323406	530	177	A	G	CAA	CGA	Q	R	NON	Rv2079;	hypothetical protein	Rv2079, (MTCY49.18), len: 656 aa. Conserved hypothetical protein; part of Mycobacterium tuberculosis protein family with Rv2542, Rv2077c, Rv2797c, Rv0963c,Rv1949c. Contains PS00120 Lipases, serine active site
2337550	1.98e-08	0.000323406	245	82	C	A	TCG	TAG	S	*	NON	Rv2080;lppJ	Lipoprotein LppJ	Rv2080, (MTCY49.19), len: 187 aa. LppJ, lipoprotein; contains prokayotic lipoprotein modification site (PS00013) and signal sequence at N-terminus.
2469701	1.98e-08	0.000323406	763	255	C	G	GCC	CCC	A	P	NON	Rv2205c;	hypothetical protein	Rv2205c, (MTCY190.16c), len: 358 aa. Conserved hypothetical protein. Very similar to YHAD_ECOLI|P23524 hypothetical protein (YHAD (E.coli) / YXAA (S14A) (B.subtilis) family) (41.6% identity in 154 aa overlap),and to other members of the glycerate kinase family. Start changed since first submission; protein now 122 aa shorter,owing to extension of Rv2206. Nucleotide position 2470149 in the genome …
2511271	1.98e-08	0.000323406	382	128	G	C	CCC	GCC	P	A	NON	Rv2239c;	hypothetical protein	Rv2239c, (MTCY427.20c), len: 158 aa. Conserved hypothetical protein, similar to conserved hypothetical proteins from Mycobacterium leprae (ML1649, 140 aa) and Streptomyces coelicolor A3(2) (SCC8A.28c, 159 aa). Equivalent to ML1649 conserved hypothetical protein (140 aa). FASTA scores: ML1649 conserved hypothetical protein (140 aa) opt: 846, E(): 6.5e-45; 86.429% identity in 140 aa overlap (tr|O69…
2548296	1.98e-08	0.000323406	548	183	A	G	GAT	GGT	D	G	NON	Rv2276;cyp121	Cytochrome P450 121 Cyp121	Rv2276, (MT2336, MTCY339.34c), len: 396 aa. Cyp121,cytochrome P450 (see citation below), similar to e.g. G303644 (397 aa) opt: 675, z-score: 776.4, E(): 2.7e-36,(33.7% identity in 407 aa overlap); contains PS00086 Cytochrome P450 cysteine heme-iron ligand signature,similar to MTCY339.42, 29.2% identity in 298 aa overlap.
2555581	1.98e-08	0.000323406	296	99	C	T	CGC	CAC	R	H	NON	Rv2282c;	Probable transcription regulator (LysR family)	Rv2282c, (MTCY339.28), len: 312 aa. Probable transcriptional regulator, lysR family, similar to others e.g. YC30_CYAPA|P48271 hypothetical transcriptional regulator YCF30 (324 aa), FASTA scores: opt: 292, E(): 4e-12, (27.6% identity in 286 aa overlap); etc. Also similar to Rv0377|MTCY39.34 from Mycobacterium tuberculosis, FASTA score: (25.4% identity in 268 aa overlap). Contains PS00044 Bacterial…
2579806	1.98e-08	0.000323406	130	44	C	T	GGT	AGT	G	S	NON	Rv2307B;	Hypothetical glycine rich protein	Rv2307B, len: 143 aa. Hypothetical unknown Gly- rich protein. Equivalent to AAK46653 from Mycobacterium tuberculosis strain CDC1551 (133 aa) but longer 10 aa. This region is a possible MT-complex-specific genomic island (See Becq et al., 2007).
2666532	1.98e-08	0.000323406	584	195	G	A	ACG	ATG	T	M	NON	Rv2380c;mbtE	Peptide synthetase MbtE (peptide synthase)	Rv2380c, (MTCY22H8.05), len: 1682 aa. MbtE, peptide synthetase (see citations below), similar in part to several synthases e.g. O07944|SNBDE pristinamycin I synthase 3 and 4 from Streptomyces pristinaespiralis (4848 aa), FASTA scores: opt: 2635, E(): 1.9e-146, (36.8% identity in 1657 aa overlap); O05647|SNBDE virginiamycin S synthetase (fragment) from Streptomyces virginiae (1997 aa) FASTA scores…
2737328	1.98e-08	0.000323406	920	307	G	C	GCG	GGG	A	G	NON	Rv2439c;proB	Probable glutamate 5-kinase protein ProB (gamma-glutamyl kinase) (GK)	Rv2439c, (MTCY428.07), len: 376 aa. Probable proB,glutamate 5-kinase protein (GK), equivalent to Q9CBZ5|prob|ML1464 from Mycobacterium leprae (367 aa) FASTA scores: opt: 1937, E(): 1.1e-102, (84.4% identity in 366 aa overlap). Also highly similar to other glutamate 5-kinase proteins e.g. P46546|PROB_CORGL from Corynebacterium glutamicum (Brevibacterium flavum) (369 aa), FASTA scores: opt: 1241, E…
2749617	1.98e-08	0.000323406	609	203	G	A	GGC	GGT	G	G	syn	Rv2448c;valS	Probable valyl-tRNA synthase protein ValS (valyl-tRNA synthetase) (valine--tRNA ligase) (valine translase)	Rv2448c, (MTV008.04c), len: 876 aa. Probable valS,valyl-tRNA synthetases, equivalent to Q9CBY7|VALS|ML1472 valyl-tRNA synthase from Mycobacterium leprae (886 aa),FASTA scores: opt: 5181,E(): 0, (85.4% identity in 876 aa overlap). Also highly similar to others e.g. O06851|SYV_STRCO from Streptomyces coelicolor (874 aa),FASTA scores: opt: 2470, E(): 1.6e-143, (60.45% identity in 880 aa overlap); Q9…
2981963	1.98e-08	0.000323406	111	37	A	G	CAA	CAG	Q	Q	syn	Rv2663;	Hypothetical protein	Rv2663, (MTCY441.32), len: 77 aa. Hypothetical unknown protein.
3137733	1.98e-08	0.000323406	463	155	G	A	GGC	AGC	G	S	NON	Rv2831;echA16	Probable enoyl-CoA hydratase EchA16 (enoyl hydrase) (unsaturated acyl-CoA hydratase) (crotonase)	Rv2831, (MTCY16B7.11c), len: 249 aa. Probable echA16, enoyl-CoA hydratase, similar to others e.g. O23468|AT4G16210 from Arabidopsis thaliana (Mouse-ear cress) (244 aa), FASTA scores: opt: 491, E(): 7.3e-25,(42.1% identity in 190 aa overlap); Q98LI4|MLL1009 from Rhizobium loti (Mesorhizobium loti) (258 aa), FASTA scores: opt: 491, E(): 7.6e-25, (40.75% identity in 248 aa overlap); O07137|ECH8_MYCL…
3349602	1.98e-08	0.000323406	676	226	G	A	CTG	TTG	L	L	syn	Rv2992c;gltS	Glutamyl-tRNA synthetase GltS (glutamate--tRNA ligase) (glutamyl-tRNA synthase) (GLURS)	Rv2992c, (MTV012.06c), len: 490 aa. GltS (alternate gene name: gltX), glutamyl-tRNA synthase, equivalent to O33120|SYE_MYCLE glutamyl-tRNA synthetase from Mycobacterium leprae (502 aa), FASTA scores: opt: 2660,E(): 2.3e-163, (81.35% identity in 488 aa overlap). Also highly similar to others e.g. O86528|SYE_STRCO from Streptomyces coelicolor (494 aa), FASTA scores: opt: 1777,E(): 1.4e-106, (57.45%…
3400093	1.98e-08	0.000323406	91	31	T	C	ATG	GTG	M	V	NON	Rv3039c;echA17	Probable enoyl-CoA hydratase EchA17 (crotonase) (unsatured acyl-CoA hydratase) (enoyl hydrase)	Rv3039c, (MTV012.54c), len: 254 aa. Probable echA17,Enoyl-CoA Hydratase/Isomerase Superfamily member (crotonase). Similar to many e.g. Q9L1E6|SC3D11.16 putative enoyl-CoA hydratase from Streptomyces coelicolor (255 aa),FASTA scores: opt: 625, E(): 1.5e-30, (45.55% identity in 224 aa overlap); O07137||ECH8_MYCLE|ML2402|MLCB1306.05c probable enoyl-CoA hydratase ECHA8 from Mycobacterium leprae (257 …
3494014	1.98e-08	0.000323406			A	G
3515821	1.98e-08	0.000323406	410	137	G	C	GGT	GCT	G	A	NON	Rv3150;nuoF	Probable NADH dehydrogenase I (chain F) NuoF (NADH-ubiquinone oxidoreductase chain F)	Rv3150, (MTCY03A2.08c), len: 445 aa. Probable nuoF,NADH dehydrogenase, chain F, similar to others e.g. Q9XAQ9|NUOF_STRCO from Streptomyces coelicolor (449 aa),FASTA scores: opt: 2314, E(): 3.5e-139, (76.25% identity in 434 aa overlap); NUF2_RHIME from Rhizobium meliloti (421 aa), FASTA scores: opt: 1545, E(): 1.8e-90, (53.1% identity in 424 aa overlap); Q9RU92|DR1500 from Deinococcus radiodurans …
3536049	1.98e-08	0.000323406	9	3	T	C	GCA	GCG	A	A	syn	Rv3167c;	Probable transcriptional regulatory protein (probably TetR-family)	Rv3167c, (MTV014.11c), len: 208 aa. Probable transcriptional regulator, TetR family, similar to several transcriptional regulators e.g. Q9L2A4|SC8F4.22c (TetR/AcrR family) from Streptomyces coelicolor (234 aa), FASTA scores: opt: 317, E(): 7.5e-13, (33.35% identity in 210 aa overlap); Q9RK47|SCF12.11 (TetR/AcrR family) from Streptomyces coelicolor (206 aa), FASTA scores: opt: 293,E(): 2.1e-11, (3…
3541804	1.98e-08	0.000323406	242	81	T	C	AAG	AGG	K	R	NON	Rv3173c;	Probable transcriptional regulatory protein (probably TetR/AcrR-family)	Rv3173c, (MTV014.17c), len: 200 aa. Probable transcriptional regulatory protein TetR family, similar to several bacterial putative regulatory proteins e.g. Q9EWI2|SC7H9.14 from Streptomyces coelicolor (195 aa),FASTA scores: opt: 319, E(): 1.7e-13, (34.55% identity in 195 aa overlap); O85695|3SCF60.04 from Streptomyces lividans and Streptomyces coelicolor (192 aa), FASTA scores: opt: 297, E(): 4.3…
3548199	1.98e-08	0.000323406	582	194	T	C	GGT	GGC	G	G	syn	Rv3179;	hypothetical protein	Rv3179, (MTV014.23), len: 429 aa. Conserved protein,highly similar to Q9KH61 putative ATP/GTP binding protein from Mycobacterium smegmatis (428 aa), FASTA scores: opt: 2466, E(): 1.5e-148, (89.7% identity in 428 aa overlap) (no article found on the NCBI web site (July 2001)); and to other hypothetical bacterial proteins e.g. O07781|Rv0597c|MTCY19H5.25 from M. tuberculosis (411 aa),FASTA scores: o…
3603874	1.98e-08	0.000323406	498	166	G	A	GCG	GCA	A	A	syn	Rv3227;aroA	3-phosphoshikimate 1-carboxyvinyltransferase AroA (5-enolpyruvylshikimate-3-phosphate synthase) (EPSP synthase) (EPSPS)	Rv3227, (MTCY20B11.02), len: 450 aa. AroA,3-phosphoshikimate 1-carboxyvinyl transferase (see citation below), equivalent (but C-terminus longer) to Q9CCI3|AROA|ML0792 putative 3-phosphoshikimate 1-carboxyvinyl transferase from Mycobacterium leprae (430 aa), FASTA scores: opt: 1466, E(): 1.4e-78, (55.05% identity in 427 aa overlap). Contains PS00885 EPSP synthase signature 2. Belongs to the EPSP s…
3630990	1.98e-08	0.000323406	999	333	G	A	CTC	CTT	L	L	syn	Rv3252c;alkB	Probable transmembrane alkane 1-monooxygenase AlkB (alkane 1-hydroxylase) (lauric acid omega-hydroxylase) (omega-hydroxylase) (fatty acid omega-hydroxylase) (alkane hydroxylase-rubredoxin)	Rv3252c, (MTCY20B11.27c), len: 416 aa. Probable alkB, transmembrane alkane-1-monooxygenase, highly similar to many (see Marin et al., 2001) e.g. Q9AE68|ALKB2 from Rhodococcus erythropolis (408 aa), FASTA scores: opt: 2018,E(): 9.6e-122, (68.6% identity in 415 aa overlap); Q9AFD5|ALKB from Nocardioides sp. CF8 (483 aa), FASTA scores: opt: 1485, E(): 1.4e-87, (56.55% identity in 405 aa overlap); Q9…
3809648	1.98e-08	0.000323406	1378	460	C	T	GAC	AAC	D	N	NON	Rv3394c;	hypothetical protein	Rv3394c, (MTV004.52c), len: 527 aa. Hypothetical protein, with some similarity to various bacterial proteins e.g. BAB51085|MLR4427 hypothetical protein from Rhizobium loti (Mesorhizobium loti) (545 aa), FASTA scores: opt: 267,E(): 2.8e-08, (26.5% identity in 509 aa overlap); BAB48362|MLR0866 DNA damage inducible protein P from Rhizobium loti (Mesorhizobium loti) (438 aa), FASTA scores: opt: 245, …
3813908	1.98e-08	0.000323406	171	57	C	T	CAG	CAA	Q	Q	syn	Rv3396c;guaA	Probable GMP synthase [glutamine-hydrolyzing] GuaA (glutamine amidotransferase) (GMP synthetase)	Rv3396c, (MTCY78.32), len: 525 aa. Probable guaA,gmp synthase (see citation below), equivalent to P46810|GUAA_MYCLE|ML0395|B1620_C2_205 GMP synthase [glutamine-hydrolyzing] from Mycobacterium leprae (529 aa),FASTA scores: opt: 2992, E(): 8.5e-168, (86.85% identity in 525 aa overlap). Also highly similar to others e.g. O52831|GUAA_CORAM from Corynebacterium ammoniagenes (Brevibacterium ammoniagene…
3833069	1.98e-08	0.000323406	608	203	T	C	GAC	GGC	D	G	NON	Rv3414c;sigD	Probable alternative RNA polymerase sigma-D factor SigD	Rv3414c, (MTCY78.15), len: 212 aa. Probable sigD,alternative RNA polymerase sigma-D factor (see citations below), similar to others (notably from Streptomyces coelicolor) e.g. Q9L0I8|SCD63.01 from Streptomyces coelicolor (195 aa), FASTA scores: opt: 533, E(): 9.6e-28,(47.25% identity in 182 aa overlap); Q9FDS3|ADSA from Streptomyces griseus (258 aa), FASTA scores: opt: 223, E(): 1.8e-07, (28.95% …
3860918	1.98e-08	0.000323406	453	151	G	A	CGC	CGT	R	R	syn	Rv3441c;mrsA	Probable phospho-sugar mutase / MrsA protein homolog	Rv3441c, (MTCY77.13c), len: 448 aa. Probable mrsA,phosphoglucomutase or phosphomannomutase, equivalent to Q49869|URED|B229_C3_234 MRSA protein homolog from Mycobacterium leprae (463 aa), FASTA scores: opt: 2449,E(): 6.3e-135, (87.65% identity in 445 aa overlap); and highly similar (but longer 178 aa) to Q49862|UREC|B229_C2_192 putative urease operon UREC protein from Mycobacterium leprae (288 aa)…
3861385	1.98e-08	0.000323406			A	G
3875813	1.98e-08	0.000323406	992	331	T	A	GTA	GAA	V	E	NON	Rv3454;	Probable conserved integral membrane protein	Rv3454, (MTCY13E12.07), len: 422 aa. Probable conserved integral membrane protein, showing some similarity to various proteins (generally transporters) e.g. Q9I5C8|PA0811 probable MFS transporter from Pseudomonas aeruginosa (415 aa), FASTA scores: opt: 145,E(): 0.13, (28.2% identity in 188 aa overlap); Q01266|YHYC_PSESN hypothetical protein in HYUC 3'region (ORF 5) (fragment) from Pseudomonas sp.…
3917014	1.98e-08	0.000323406	985	329	T	C	AGC	GGC	S	G	NON	Rv3498c;mce4B	Mce-family protein Mce4B	Rv3498c, (MTV023.05c), len: 350 aa. Mce4B; belongs to 24-membered Mycobacterium tuberculosis Mce protein family (see citations below), highly similar to Mycobacterium tuberculosis proteins O07414|Rv0170|MTCI28.10|mce1B (346 aa); O07788|Rv0590|MTCY19H5.32c|mce2B (275 aa); and O53968|Rv1967|MTV051.05|mce3B (342 aa). Also similar to others e.g. Q9CD13|MCE1B|ML2590 putative secreted protein from Myco…
4057241	1.98e-08	0.000323406			G	A
4065725	1.98e-08	0.000323406	179	60	C	T	GGT	GAT	G	D	NON	Rv3626c;	hypothetical protein	Rv3626c, (MTCY15C10.26), len: 350 aa. Conserved hypothetical protein, similar to Q9X8I7|SCE9.14c hypothetical protein from Streptomyces coelicolor (375 aa) FASTA scores: opt: 720, E(): 2.2e-38, (41.55% identity in 361 aa overlap); and shows some similarity to Q9HPS0|VNG1497C hypothetical protein (317 aa) FASTA scores: opt: 226, E(): 4.5e-07, (29.7% identity in 347 aa overlap). Contains neutral zi…
4091791	1.98e-08	0.000323406			C	T
4148321	1.98e-08	0.000323406	642	214	G	A	GGC	GGT	G	G	syn	Rv3705c;	hypothetical protein	Rv3705c, (MTV025.053c), len: 214 aa. Conserved protein, equivalent to Q9CB80|ML2320 hypothetical protein from Mycobacterium leprae (215 aa) FASTA scores: opt: 1145,E(): 5.9e-68, (79.45% identity in 214 aa overlap). Some similarity to the C-terminal end of Q11053|PKNH_MYCTU|Rv1266c|MT1304|MTCY50.16 probable serine/threonine-protein from Mycobacterium tuberculosis (626 aa), FASTA scores: opt: 175, …
4180019	1.98e-08	0.000323406	1735	579	C	T	CTG	TTG	L	L	syn	Rv3729;	Possible transferase	Rv3729, (MTV025.077), len: 776 aa. Conserved hypothetical protein, possible transferase, similar to several hypothetical proteins and various transferases e.g. O26919|MTH831 molybdenum cofactor biosynthesis MOAA homolog from Methanobacterium thermoautotrophicum (497 aa), FASTA scores: opt: 697, E(): 4.8e-34, (30.7% identity in 492 aa overlap); Q58036|Y619_METJA|MJ0619 hypothetical protein from Me…
4233355	1.98e-08	0.000323406	243	81	C	T	GCG	GCA	A	A	syn	Rv3786c;	hypothetical protein	Rv3786c, (MTCY13D12.20), len: 407 aa. Unknown protein. Segment between aa 265-300 (approximately) is highly similar to part of O03937|RORF1608 minor capsid protein from Bacteriophage phig1e (1608 aa), FASTA scores: opt: 242, E(): 8.4e-07, (26.85% identity in 272 aa overlap); Q9ETT9|ORF36 putative peptidase from Corynebacterium equii (Rhodococcus equi) plasmid pREAT701 (p33701) and Plasmid virulen…
916690	2.01e-08	0.000328361	957	319	C	A	GCG	GCT	A	A	syn	Rv0823c;	Possible transcriptional regulatory protein	Rv0823c, (MTV043.15c), len: 389 aa. Possible transcriptional regulator (resembles nitrogen regulation protein), equivalent (but longer 24 aa in N-terminus) to MLU15182_31|U15182|NtrB NtrB protein from Mycobacterium leprae (384 aa), FASTA scores: opt: 2070, E(): 0, (82.3% identity in 384 aa overlap) (see citation below). Also highly similar to CAB63312.1|AL133471|SCC82.03c hypothetical protein fro…
3551230	2.93e-08	0.000479913			T	A
2866880	8.74e-08	0.00143054	413	138	C	T	GCC	GTC	A	V	NON	Rv2543;lppA	Probable conserved lipoprotein LppA	Rv2543, (MTCY159.13c), len: 219 aa. Probable lppA,conserved lipoprotein, highly similar to upstream ORF P95009|LPPB|Rv2544|MTCY159.12 putative lipoprotein LPPB from Mycobacterium tuberculosis (220 aa), FASTA scores: opt: 1240, E(): 1.1e-73, (87.15% identity in 218 aa overlap). Contains PS00013 Prokaryotic membrane lipoprotein lipid attachment site.
4231948	1.24e-07	0.00202937	629	210	T	C	GTG	GCG	V	A	NON	Rv3785;	Hypothetical protein	Rv3785, (MTCY13D12.19), len: 357 aa. Hypothetical unknown protein. Note that this putative protein is equivalent to AAK48258|MT3893 NAD-dependent epimerase/dehydratase family protein from Mycobacterium tuberculosis strain CDC1551 (712 aa), but shorter 355 aa.
1473247	1.65e-07	0.00270693			C	T
2784617	1.75e-07	0.00285957			A	G
3892133	1.75e-07	0.00285957			A	G
1779279	3.4e-07	0.00556994	20	7	A	T	GTC	GAC	V	D	NON	Rv1572c;	hypothetical protein	Rv1572c, (MTCY336.31B), len: 34 aa. Partial ORF,part of REP13E12 repeat element; 3' end of Rv1587c (MTCY336.17) after phage-like element (see citation below). Similar to C-terminal ends of other REP13E12 repeat elements e.g. Rv1148, Rv1945, Rv3467, etc. Length extended since first submission (+7 aa). This region is a possible MT-complex-specific genomic island (See Becq et al.,2007).
1986639	3.4e-07	0.00556994	32	11	C	T	CGC	CAC	R	H	NON	Rv1754c;	hypothetical protein	Rv1754c, (MTCY28.17c), len: 563 aa. Conserved protein, has proline-rich central region. Some similarity in central region to other Mycobacterium tuberculosis proline-rich proteins e.g. O06555|Rv1157c|MTCI65.24c (371 aa), (32.5% identity in 191 aa overlap). Contains PS00017 ATP/GTP-binding site motif A (P-loop). A core mycobacterial gene; conserved in mycobacterial strains (See Marmiesse et al., 2…
